# Supplementary material for: Effects of participatory organizational interventions on mental health and work performance: a protocol for systematic review and meta-analysis
Source: J Occup Health. 2024 May 28;66(1):uiae028. doi: 10.1093/joccuh/uiae028 (PMC11272038; doi:10.1093/joccuh/uiae028)
Supplement: Web_Material_uiae028 [file web_material_uiae028.zip]

Archive with 2 entries (2 files):
- Appendix1_PRISMA-P-checklist240414.doc
- Appendix2_240318.docx
